# Supplementary material for: Formation of thyroid hormone revealed by a cryo-EM structure of native bovine thyroglobulin
Source: Nat Commun. 2022 May 2;13:2380. doi: 10.1038/s41467-022-30082-4 (PMC9061844; doi:10.1038/s41467-022-30082-4)
Supplement: Supplementary file 3 — Source Data [file 41467_2022_30082_MOESM3_ESM.xlsx]

## Sheet: Sheet1
Figure 1b	TG SDS-PAGE silver stain
